# Supplementary material for: Arabidopsis‐expressing lysine‐null SUMO1 reveals a non‐essential role for secondary SUMO modifications in plants
Source: Plant Direct. 2023 Jul 16;7(7):e506. doi: 10.1002/pld3.506 (PMC10350450; doi:10.1002/pld3.506)
Supplement: Supplementary file 1 — Data S1. Supporting information. [file PLD3-7-e506-s001.xlsx]

## Sheet: Sheet1
Supplemental Table 2: List of proteins selectively identified in eluates from 6His-(M1R)-SUMO1(H89R) and 6His-(M1R)-K0(H89R) plants
										Raw intensity
Accession number	Protein	Description	Sum PEP Score	Coverage [%]	# Peptides	# PSMs	# Unique Peptides	# AAs	MW [kDa]	K0_T1	K0_T2	WT_T1	WT_T2
AT1G03280		Transcription factor TFIIE-alpha subunit	15.51	8	4	7	4	479	54.1	119626154	111285769	60380541	77837208
AT1G03880	CRB	cruciferin 2	1.53	2	1	2	1	455	50.5	3614908		14208607	9499735
AT1G04050	SUVR1	histone-lysine N-methyltransferase SUVR2-like protein	2.277	1	1	2	1	734	82.7	38568384	33524598	38817328	40320036
AT1G06680	PSBP1	photosystem II subunit P-1	5.468	11	2	2	2	263	28.1	2.10953e+06		11478303	7.51457e+06
AT1G08600	ATRX	P-loop containing nucleoside triphosphate hydrolases superfamily protein	2.67	0	1	1	1	1479	168.1	10097744	13862012	4.1909e+06	25701734
AT1G09520		hypothetical protein	5.627	4	1	2	1	260	28	12107419	14074934	10241414	7.12217e+06
AT1G11420	DUF2	agenet domain protein (DOMAIN OF UNKNOWN FUNCTION 724 2)	1.78	1	1	1	1	604	70.2	2.30728e+07	64972392
AT1G13930		oleosin-B3-like protein	1.801	5	1	1	1	155	16.2			25468802	27412922
AT1G14740	OBE3	class I heat shock protein-putative (DUF1423)	1.968	1	1	1	1	733	82.3	20127598	17050390	11515827	13343375
AT1G18950		DDT domain superfamily	2.602	1	1	1	1	756	86.9		1.5708e+06	6.0594e+06	6.44467e+06
AT1G19880		Regulator of	7.743	6	3	3	3	538	57.8	3.83447e+07	35672554	41782963	47257679
AT1G21700	SWI3C	SWITCH/sucrose nonfermenting 3C	24.271	8	5	9	5	807	88.2	7.30855e+07	62465780	42627313	43188397
AT1G23230	MED23	mediator of RNA polymerase II transcription subunit	6.44	1	1	3	1	1615	180	5.56918e+06	6483154	7.89484e+06	8658620
AT1G25540	MED25	phyto	3.464	1	1	1	1	836	89.5	7007029	6995194		10216578
AT1G28420	RLT1	homeobox-1	17.318	4	5	10	5	1705	191.9	89845157	109962042	28076749	55220175
AT1G30230		translation elongation factor EF1B/ribosomal protein S6 family protein	2.971	3	1	3	1	260	28.8			11021245	16408110
AT1G43850	SEU	SEUSS transcriptional co-regulator	20.458	7	6	12	6	877	96.2	220236864	237830064	8.26513e+07	113029257
AT1G51450	TRO	TRAUCO	3.799	2	1	1	1	509	55.5		1.8669e+06	12128076	10155983
AT1G54340	ICDH	isocitrate dehydrogenase	3.461	3	1	1	1	416	47.2	9489689	7.57707e+06	26582188	18598232
AT1G62380	ACO2	ACC oxidase 2	14.738	10	2	3	2	320	36.2	3.74257e+06	6914787	17176807	4862655
AT1G62500		Bifunctional inhibitor/lipid-transfer protein/seed storage 2S albumin superfamily protein	3.689	3	1	2	1	297	29.7	17513558	17643026	21036168	24817520
AT1G63470	AHL5	AT hook motif DNA-binding family protein	8.846	6	2	4	2	378	39.6	12935054	17757178	6.42052e+06	6.81858e+06
AT1G64040	TOPP3	type one serine/threonine protein phosphatase 3	1.548	3	1	3	1	322	36.2	6.84156e+06	4778895
AT1G72370	RPSAA	40s ribosomal protein SA	13.011	8	2	5	2	298	32.3	22369499	23322241	4.96462e+06	7.00697e+06
AT1G75990	RPN3B	PAM domain (PCI/PINT associated module) protein	15.253	9	5	9	1	487	55.6	4.11227e+06	6.35669e+06
AT1G76890	GT-2	Duplicated homeodomain-like superfamily protein	10.458	6	3	4	3	575	65.8	6.89939e+07	6.57973e+07	36111608	4.10353e+07
AT1G80490	TPR1	TOPLESS-related 1	42.234	7	11	28	2	1120	124	166226477	151153344	171523384	151898286
AT1G80610		hypothetical protein	2.157	3	1	3	1	211	23	24991978	64949824
AT2G01890	PAP8	purple acid phosphatase 8	2.947	3	1	1	1	335	38.1	11747184	11415677
AT2G03340	WRKY3	WRKY DNA-binding protein 3	10.215	6	2	4	2	513	56.3	38473028	29593612	13494408	17187760
AT2G07050	CAS1	cycloartenol synthase 1	2.135	1	1	1	1	759	86	23605332	12053238	21806202	20529542
AT2G07698		ATPase-F1 complex-alpha subunit protein	4.952	1	1	1	1	777	85.9			7310396	5.45284e+06
AT2G13370	CHR5		3.682	1	1	3	1	1724	197.1	14928823	16200081	13317855	11401032
AT2G16485	NERD	GW repeat- and PHD finger-containing protein NERD	2.042	0	1	1	1	1773	194.9	22850648	19378915	8552819	9568606
AT2G18750	CBP6C	Calmodulin-binding protein	6.244	3	2	7	2	622	70.2	92787168	67231894	94099556	90390084
AT2G21470	SAE2	SUMO-activating enzyme 2	24.862	8	5	19	5	700	78.5	660028364	702720004	761581326	816071640
AT2G24100		ATP-dependent DNA helicase	6.426	3	1	2	1	466	52.2	13500254	11738909	6043838	8328498
AT2G25170	PKL		6.899	2	3	7	3	1410	161.4	56720145	32089722	4.27457e+07	34338304
AT2G30580	DRIP2	DREB2A-interacting protein 2	4.461	6	2	3	2	420	47.2	6.89588e+06	5451169	5638934	9436820
AT2G31040	CGL16	ATP synthase protein I-like protein	1.976	3	1	1	1	350	38.6	16254001	17985536		13448696
AT2G33870	RABA1H	RAB GTPase homolog A1H	2.594	5	1	1	1	218	24.3	10325911	8427986	14742623	10597335
AT2G36480		pre-mRNA cleavage complex 2 Pcf11-like protein	3.805	2	2	5	2	963	105.5	99625312	100529408	78408856	82707376
AT2G36970	UGT86A1	UDP-Glycosyltransferase superfamily protein	1.916	3	1	1	1	490	54.9	8582208	5.87694e+06	6.76621e+06	5.38325e+06
AT2G37690		phosphoribosylaminoimidazole carboxylase-putative / AIR carboxylase	2.443	1	1	1	1	642	69.7	10260195	8250068	25922180	12197081
AT2G38540	LTP1	lipid transfer protein 1	5.28	22	2	3	2	118	11.7	37269924	16580724	51447896	58806564
AT2G40840	DPE2	disproportionating enzyme 2	1.511	1	1	1	1	955	109.7	4.95282e+06	4.29319e+06	2155405	3511138
AT2G41500	LIS	WD-40 repeat family protein / small nuclear ribonucleoprotein Prp4p-like protein	2.301	1	1	3	1	554	61.8	40363420	36242884	37698468	39066916
AT2G42740	RPL11A	ribosomal protein large subunit 16A	4.071	8	1	1	1	182	20.8	3.27819e+06	2.27819e+06	3.41191e+06	1.6659e+06
AT2G43800	FH2	Actin-binding FH2 (formin homology 2) family protein	2.002	1	1	1	1	894	98.3		8.17179e+06	12130129	8.28785e+06
AT2G44730		Alcohol dehydrogenase transcription factor Myb/SANT-like family protein	8.934	5	2	2	2	372	40.8	11791020	13639975	12104261	13525230
AT2G45680	TCP9	TCP family transcription factor	5.766	5	2	9	1	356	37.6	10615283	8.02644e+06		9456368
AT2G46020	BRM	transcription regulatory protein SNF2	1.448	0	1	1	1	2193	245.3	13981020	15193084	10307684	9441209
AT3G02080	RPS19A	Ribosomal protein S19e family protein	2.316	7	1	2	1	143	15.8	12297902	15192587	32250764	35191968
AT3G04930		DNA-binding storekeeper protein-related transcriptional regulator	2.179	2	1	4	1	456	49.7	56879348	52098888	38186824	43377776
AT3G05970	LACS6	long-chain acyl-CoA synthetase 6	5.652	2	1	1	1	701	76.6	5.77919e+06	8866664		4.27003e+06
AT3G07610	IBM1	Transcription factor jumonji (jmjC) domain-containing protein	1.413	1	1	1	1	1049	118.8	32277112	28079130	9847401	11580434
AT3G07740	ADA2A	ADA2 2A	4.722	4	2	3	2	555	62.8	26661547	23681225	20353287	1.08454e+07
AT3G12280	RBR1	retinoblastoma-related 1	3.081	1	1	1	1	1013	112.1	84047984	80142864	48488912	63940000
AT3G12640		RNA binding (RRM/RBD/RNP motifs) family protein	2.104	1	1	1	1	662	73	23963384	17691174	19569472	18701980
AT3G13290	VCR	varicose-like protein	10.298	2	3	8	1	1340	145.8	7.90735e+06	3844636	24257204	3983009
AT3G20770	EIN3	Ethylene insensitive 3 family protein	8.573	4	2	3	2	628	71.4	20741770	18057390	7508615	9234787
AT3G22520		spindle assembly abnormal protein	9.344	5	3	4	3	600	67.5	4.82474e+07	36933124	3.71787e+07	13978995
AT3G26560		ATP-dependent RNA helicase	12.394	4	5	7	5	1168	134.1	117486037	114993712	76498674	77887778
AT3G47850		tRNA (Ile)-lysidine synthase	8.075	9	3	4	3	352	39.2	24943885	21477353	4954181	2102572
AT3G48050		protein SUO	22.34	5	7	15	7	1613	171.8	103464441	105483924	1.16221e+08	100236694
AT3G48550		SHOOT GRAVITROPISM-like protein	4.184	7	1	1	1	158	18.3		4443398	6962566	8882437
AT3G48670	IDN2	XH/XS domain-containing protein	7.605	3	2	5	2	647	74.8	3.46015e+07	2.73707e+07	37900082	36118091
AT3G49720	CGR2	transmembrane protein	2.716	9	1	1	1	261	28.5	7134758	4722821	4955359	3.31114e+06
AT3G50670	RNU1	U1 small nuclear ribonucleoprotein-70K	3.424	2	1	1	1	427	50.4	11573936	6334195	7708892
AT3G52250		Duplicated homeodomain-like superfamily protein	6.357	1	2	4	2	1656	181.6	21137416	25734603	31962193	18325803
AT3G52930	FBA8	Aldolase superfamily protein	8.834	9	3	3	3	358	38.5	9678821	13330823	55197828	59345156
AT3G54280	RGD3	ROOT GROWTH DEFECTIVE 3	1.399	0	1	1	1	2129	236.4	22348148	25438554	12310859	30026350
AT3G54610	HAG1	histone acetyltransferase of the GNAT family 1	12.998	6	3	3	3	568	63.1	3.28465e+07	31785885	3.63969e+07	28433441
AT3G55730	MYB19	myb domain protein 109	2.036	2	1	1	1	399	43.5	7519813	6896219	6453630	5.6346e+06
AT3G63500	OBE4	fibronectin type III domain protein (DUF1423)	18.339	4	5	10	5	1162	130.7	86075526	110020638	7.71948e+07	79652101
AT4G02590	UNE12	basic helix-loop-helix (bHLH) DNA-binding superfamily protein	2.253	3	1	1	1	310	33.1	19201766	13490609	14327553	6.83447e+06
AT4G09800	RPS18C	S18 ribosomal protein	9.922	16	2	2	2	152	17.5		5439979	7.14399e+06	7.01863e+06
AT4G11150	VHA-E1	vacuolar ATP synthase subunit E1	124.325	36	13	144	3	230	26	3596914		12128139	4.73533e+06
AT4G14920		Acyl-CoA N-acyltransferase with RING/FYVE/PHD-type zinc finger protein	4.429	1	2	3	2	1139	127.4	86450700	83188084	34481295	35042302
AT4G15760	MO1	monooxygenase 1	4.808	3	1	2	1	434	48.3	27133978	22685878	10599084	12221859
AT4G16420	ADA2B	ADA2 2B	6.175	2	1	4	1	487	56.2	35183408	26430358	26787768	25999140
AT4G16430	BHLH3	basic helix-loop-helix (bHLH) DNA-binding superfamily protein	3.754	3	1	2	1	467	52.2	10127816	8951079	1.39318e+07	10980891
AT4G17750	HSFA1A	heat shock factor 1	2.878	2	1	1	1	495	55.7			13394968	5.1918e+06
AT4G25520	SLK1	SEUSS-like 1	3.01	1	1	3	1	748	83.3	15055463	11719150	14501555	27847354
AT4G30780		ATP-dependent DNA helicase	3.124	2	1	2	1	589	64.5	16720143	8710271	7149970	10554819
AT4G37260	MYB73	myb domain protein 73	1.528	2	1	1	1	320	34.8	5.45229e+06	7372255		3.85927e+06
AT4G38130	HDA19	histone deacetylase 1	9.557	5	2	5	2	501	56	74042644	66395686	72323810	68592016
AT4G39680		SAP domain-containing protein	1.672	1	1	1	1	633	69.4	29595894	31720158	24684958	23126062
AT5G04290	RDM3	kow domain-containing transcription factor 1	8.83	2	2	2	2	1493	157.9	31481340	28077542	23483604	28000288
AT5G10010	HIT4	myosin-H heavy protein	2.269	2	1	1	1	434	50.5	11927875	15864129	14021821	12089407
AT5G13020	EML3	Emsy N Terminus (ENT)/ plant Tudor-like domains-containing protein	7.149	5	3	5	3	397	43.6	57152704	45464776	96857577	78181094
AT5G15020	SNL2	SIN3-like 2	3.021	1	1	2	1	1367	155	15532848	13155992	25105746	27316114
AT5G16270	SYN4	sister	2.478	1	1	1	1	1031	114	9025003		3852896	13565342
AT5G17510		mediator of RNA polymerase II transcription subunit-like protein	2.132	4	1	1	1	369	42.5	14299602	17124788	9656467	11222659
AT5G23610		DYAD protein	1.991	2	1	1	1	500	56.5	28166888	28665138	11681873	13477076
AT5G25060	RRC1	RNA recognition motif (RRM)-containing protein	9.808	3	2	2	2	946	108.2	46641890	35827456	38158255	25327968
AT5G35530	RPS3C	Ribosomal protein S3 family protein	161.896	70	30	143	4	248	27.4	388373792	345969081	40057532	4.39363e+07
AT5G44180	RLT2	Homeodomain-like transcriptional regulator	16.115	2	4	8	4	1694	190.3	133126152	117414284	168409018	156586548
AT5G45690	OBAP2A	histone acetyltransferase (DUF1264)	9.389	11	2	6	2	247	27.8	9237793	8859290	13125866	10842741
AT5G45800	MEE62	Leucine-rich repeat protein kinase family protein	6.543	2	1	4	1	666	73.8	13300426	11194534	19377090	15259980
AT5G47990	CYP75A5	cyto	2.944	2	1	1	1	511	58.4	20979470	20271292	21175144	15606506
AT5G49530		SIN-like family protein	2.321	2	1	1	1	689	77.7	9905198	9570338	3.3034e+06	5.87448e+06
AT5G54270	LHCB3	light-harvesting chlorophyll B-binding protein 3	2.128	3	1	1	1	265	28.7	15645924	12150974
AT5G54750		Transport protein particle (TRAPP) component	2.922	4	1	4	1	199	22.2	104440752	90835656	74735448	85862456
AT5G55300	TOP1ALPHA	DNA topoisomerase I alpha	6.004	1	1	2	1	933	104.7	19962582	16449479	19021514	18597020
AT5G56030	HSP81-2	heat shock protein 81-2	7.954	3	2	2	2	728	83.1	3.03134e+06	2.0631e+06	15765467	13569982
AT5G63790	ANAC12	NAC domain containing protein 102	5.701	3	2	4	2	322	37.1	40179118	36406874	1.26883e+07	10600033
AT5G67240	SDN3	small RNA degrading nuclease 3	5.234	2	2	5	2	782	87.4	70477148	57865274	52784368	53188634
AT5G67530	CYP65	plant U-box 49	3.932	2	1	3	1	595	65	18735042	21695106	23453630	22761086
